# Supplementary material for: Lactiplantibacillus plantarum TO-A Reduces Fat Accumulation in Caenorhabditis elegans via pept-1
Source: Microorganisms. 2026 Feb 24;14(3):522. doi: 10.3390/microorganisms14030522 (PMC13028613; doi:10.3390/microorganisms14030522)
Supplement: Supplementary file 1 [file microorganisms-14-00522-s001.zip]

Archive with 2 entries (2 files):
- Supplementary Table_TO-A.xlsx
- Supplementary_Figure_TO-A.pdf
