# Supplementary material for: Lactiplantibacillus plantarum TO-A Reduces Fat Accumulation in Caenorhabditis elegans via pept-1
Source: Microorganisms. 2026 Feb 24;14(3):522. doi: 10.3390/microorganisms14030522 (PMC13028613; doi:10.3390/microorganisms14030522)
Supplement: Supplementary file 1 [file microorganisms-14-00522-s001.zip › Supplementary Table_TO-A.xlsx]

## Sheet:  table S1
Table S1. Primer sequence
Gene Name	Forward primer (5' → 3')	Reverse primer (3' → 5')
tba-1	CGTACACTCCACTGATCTCTG	CTTTGGAACGACATCTCCTCTG
cdc-42	CTATCGTATCCACAGACCGAC	CTGGATCATCCCTGAGATCG
eif-3.C	TGCCACTGTTTCGCTCAAGAAG	GTGCATGATGAGACAGTCGGTG
pmp-3	CTACACTTTCACCGCCCAATGAC	TCCACATCCACTGTCTCCAGTTATC
pod-2	ATTGAGCAGTATTACGAGACGCAG	CATAAACGTGTTGAGCTGCTGTTC
fasn-1	GAACATCAATGTCTTCTCTGCCACC	TCCGTAGTAGAATGGTTGGTTGTC
elo-2	CATGGGCTCGTTGGTCTTTGG	GGGCGTGGAGTTTGGATGTTC
fat-3	CCACACGCAACATGACTCCATC	AGTAGTCATCGACGAGGTAAGGAAG
fat-5	GATGGGTATTCCTCCTGCACAC	CCATGAGAGGGTGGCTTTGTAG
fat-7	TGTTTCACACTTCACGCCACTTG	TGGGAATGTGTGGTGGAAATTGTG
lbp-1	GACAGCACCAAACACGAGATCAC	AGGTACTCGTAGGTCTCTTCCTTG
lbp-8	GGTGACACTTGGCATTTCAATC	AACCAAAGTGTTGTAGGATCGCTC
dgat-2	GCGTGCAATGTGAAGCAAGTG	CGATCATACCGATGCTGAGGAGG
lipl-1	GTTGAAGCTGGAGTTTGTGACGATG	GAGTAGAAGTTCCTGCGGGTGTATG
lipl-3	TGGACTATGAACCTGCCCGAG	TGTGCTTCATGCTGTAAGTGTTCC
atgl-1	TGAAGAAACGTGCGAGTGCAAATG	GGAATATCACTGTCACCACACGTC
acs-2	CCAAAGAGACACAAGCACAGCAAC	GCTCTGGGATGTCATGGGATTTG
acs-5	CCGGATTTGAACTACTTTGCGAAGG	CTTCATCAAACAACTCGGCGGTTC
acs-22	GCCTGTGATGGATGTGGAAGATG	CCTTGACGACAATACCAGCCATTC
acox-1.4	TGATACGGATAAGATGGCGGCTG	GGTCCATGAACGGAAAGGGTTG
ech-1.1	TGCATCCAATACTTCTGCTCTTCC	TAGTCCTAGCTGAGCAGCAGTTG
ech-9	GTGGAACTATGGGAAAGGCAATGG	TCCCGAGCATACATAACTTCCAAC
cpt-3	GGTTATGCTTGGAAACGGGTTCG	GGCAATGGAGTTTGTCATGTTTGG
cpt-4	TGGTATCACCAAGCACTGAAGAAC	CAGAGGCTTTGTGGTGCTGTTC
acdh-1	GAATCCGAGCTTCATCCACTTGTC	CTGAGCCAGTCCAATCATTTGTGC
sbp-1	GATTGGATTGCTCGCTGGAAGTG	TGCTAGTTCCATCCGGGTCATC
hlh-30	GAGTCGCCACCAAATCACACG	GTTCGGCGATGTGATCTGCATG
daf-12	TGTTGGCTGTTCTCTTCTCTGTCC	CTGCTCTCCGAACAACGATTCC
nhr-49	AGATGACGCACCCACAAGATATG	AACTCGGAGAGCAGAGAATCCAC
nhr-76	TCGACGATATTCTGTTCTCTGCTGC	GTATAGTGCGGCAAGGGTTTCG
nhr-80	TGAGGAATTTGTGGCGCTGAAG	GTTGGGTGATTAGGTGACGTTTCG
ser-6	CTGTCCGTCAGCCAATCAAATACC	GAGTATGACAGCCAGAAGTAGGGAG
mod-1	GTGAAAGCAATGGATGTGTGGATG	CGCGTTTCTTACGCTGTTCTGAC
daf-15	CAGGAAGTAAACAACAGACAGGACC	TCGACTCGACCATCAGCATAAC
1et-363	AGCTGTAAGAATCGCCGGAATTG	GTTTGGTTGACCTTCCAGTGCTTC

## Sheet: table S2
Table S2. Body weight changes and anatomical observations in mice subjected to subacute toxicity
Sex	Administration group	Individual No.	Weight (g) ± S.D.*																				Observed symptoms
			pre-administration				post-administration																SYMP IDLs / Total IDLs†
			0 day				1 day			3 day			7 day			14 day			Weight gain
Male	Saline	1	29.1				29.3			30.8			32.9			35.3			6.2
		2	28				28.4			30.5			35.1			36			8
		3	28.1				29.8			32.1			34.2			37.3			9.2
		4	25.6				26.3			28			30.1			31.6			6
		5	31.1				31.6			33.8			36.1			38.3			7.2
		6	27				27.1			28.3			31			34.4			7.4
		7	30.8				32.4			35.2			36.3			40.3			9.5
		8	32.1				32.5			33.4			35			38.2			6.1
		9	28.3				27.6			28.6			31.4			33.1			4.8
		10	28.6				28.8			29.7			32.2			33.8			5.2
		Average	28.9	±	1.98		29.4	±	2.19	31	±	2.5	33.4	±	2.21	35.8	±	2.7	7	±	1.59			0	/	10
	LPTOA	11	30.8				29.1			32.5			34.6			37.1			6.3
		12	30.5				31			33			34.8			37.1			6.6
		13	29.5				29.5			31.3			33.3			36.4			6.9
		14	27.6				28.2			29.7			32			34.7			7.1
		15	28.4				23.9			26.4			31.8			35.5			7.1
		16	29.3				29.7			31.1			33.2			36.4			7.1
		17	26.4				26.9			27.7			30			31			4.6
		18	29				29.7			31.4			35.1			37.3			8.3
		19	27.7				28.8			29.8			32.2			34.5			6.8
		20	28.4				28.5			30.3			34.3			36.9			8.5
		Average	28.8	±	1.35		28.5	±	1.95	30.3	±	2.04	33.1	±	1.63	35.7	±	1.93	6.9	±	1.07			0	/	10
Female	Saline	41	24				23.4			24.1			24.7			27.7			3.7
		42	25.8				26.8			27.3			30.6			32			6.2
		43	23.4				23.2			24.1			27.2			27.3			3.9
		44	22.7				22.5			24.1			24.1			27.6			4.9
		45	25.9				26.2			27.2			27.7			30.3			4.4
		46	24.3				24.6			25.2			27.6			30.7			6.4
		47	23				22.6			24.9			25.9			27			4
		48	25				24.9			25.7			26.2			30.1			5.1
		49	24				24.8			26			27.7			29.5			5.5
		50	22.7				24.3			24.3			25.6			27.1			4.4
		Average	24.1	±	1.18		24.3	±	1.44	25.3	±	1.24	26.7	±	1.86	28.9	±	1.8	4.9	±	0.95			0	/	10
	LPTOA	51	23.6				21.8			24.2			24.6			26.3			2.7
		52	26.1				25			27.2			27.4			32.6			6.5
		53	23.7				23.6			25.1			25.6			26.9			3.2
		54	24.7				24.7			25.1			27.6			28.3			3.6
		55	24.6				24.2			24.6			24.5			28.1			3.5
		56	24				23.9			24.4			26.2			31.3			7.3
		57	23.1				20.2			21.5			23.1			24.8			1.7
		58	24.3				24.5			26			26			28.9			4.6
		59	22.6				20.1			22.7			23.7			25.8			3.2
		60	23.1				20			24.3			27			27.8			4.7
		Average	24	±	1.01		22.8	±	2.06	24.5	±	1.59	25.6	±	1.56	28.1	±	2.41	4.1	±	1.72			0	/	10
* Standard diviation
† Symptomatic individuals / Total individuals

## Sheet: table S3
Table S2. RT-qPCR data
		CT				ΔCT															２-ΔΔCT																		Log2(２-ΔΔCT)
		test 1	test 2	test 3		test 1					test 2					test 3					test 1						test 2						test 3						AVERAGE
experimental group	Gene Name					tba-1	cdc-42	eif-3.C	pmp-3		tba-1	cdc-42	eif-3.C	pmp-3		tba-1	cdc-42	eif-3.C	pmp-3		tba-1	cdc-42	eif-3.C	pmp-3	AVERAGE		tba-1	cdc-42	eif-3.C	pmp-3	AVERAGE		tba-1	cdc-42	eif-3.C	pmp-3	AVERAGE				S.E.*
OP50	tba-1	20.6467	22.9454	20.3456		0	-1.89838	-1.22256	-4.32772		0	-1.13142	-1.70491	-3.51348		0	-1.36223	-1.16913	-4.0857
		20.5699	22.816	20.4216		0	-1.76242	-1.19132	-4.39214		0	-1.03693	-1.49747	-3.58439		0	-1.52906	-1.30489	-4.38148
	cdc-42	22.5451	24.0768	21.7078		1.89838	0	0.675816	-2.42934		1.13142	0	-0.573497	-2.38207		1.36223	0	0.1931	-2.72347
		22.3323	23.8529	21.9506		1.76242	0	0.5711	-2.62972		1.03693	0	-0.46054	-2.54746		1.52906	0	0.224171	-2.85242
	eif-3.C	21.8693	24.6503	21.5147		1.22256	-0.675816	0	-3.10516		1.70491	0.573497	0	-1.80857		1.16913	-0.1931	0	-2.91657
		21.7612	24.3134	21.7265		1.19132	-0.5711	0	-3.20082		1.49747	0.46054	0	-2.08692		1.30489	-0.224171	0	-3.07659
	pmp-3	24.9744	26.4589	24.4313		4.32772	2.42934	3.10516	0		3.51348	2.38207	1.80857	0		4.0857	2.72347	2.91657	0
		24.962	26.4003	24.803		4.39214	2.62972	3.20082	0		3.58439	2.54746	2.08692	0		4.38148	2.85242	3.07659	0
	pod-2	22.3878	22.8887	21.5518		1.74112	-0.157256	0.51856	-2.5866		-0.0567131	-1.18813	-1.76163	-3.5702		1.20627	-0.155965	0.0371354	-2.87943		1	1	1	1	1		1	1	1	1	1		1	1	1	1	1		0	±	0
	fasn-1	24.9043	26.1816	24.1953		4.25765	2.35927	3.03509	-0.070073		3.23622	2.1048	1.5313	-0.277266		3.84969	2.48746	2.68056	-0.236005		1	1	1	1	1		1	1	1	1	1		1	1	1	1	1		0	±	0
	elo-2	23.0362	24.3533	22.3132		2.38953	0.491154	1.16697	-1.93819		1.40789	0.276477	-0.29702	-2.10559		1.96764	0.60541	0.79851	-2.11806		1	1	1	1	1		1	1	1	1	1		1	1	1	1	1		0	±	0
	fat-3	22.7975	25.2063	22.1719		2.15081	0.252432	0.928248	-2.17691		2.26089	1.12948	0.555978	-1.25259		1.82629	0.46406	0.65716	-2.25941		1	1	1	1	1		1	1	1	1	1		1	1	1	1	1		0	±	0
	fat-5	24.3198	25.5687	23.5485		3.6731	1.77472	2.45054	-0.654618		2.62331	1.49189	0.918392	-0.890177		3.20294	1.84071	2.03381	-0.882762		1	1	1	1	1		1	1	1	1	1		1	1	1	1	1		0	±	0
	fat-7	22.6271	24.0151	21.436		1.98042	0.0820457	0.757862	-2.3473		1.0697	-0.061718	-0.635215	-2.44378		1.0904	-0.271831	-0.0787309	-2.9953		1	1	1	1	1		1	1	1	1	1		1	1	1	1	1		0	±	0
	lbp-1	22.7178	25.7929	22.421		2.07106	0.172679	0.848495	-2.25666		2.84755	1.71613	1.14263	-0.665937		2.07538	0.713149	0.906249	-2.01032		1	1	1	1	1		1	1	1	1	1		1	1	1	1	1		0	±	0
	lbp-8	25.343	27.9859	24.4334		4.69633	2.79795	3.47377	0.368607		5.04053	3.90912	3.33562	1.52705		4.0878	2.72557	2.91867	0.00209745		1	1	1	1	1		1	1	1	1	1		1	1	1	1	1		0	±	0
	dgat-2	27.1291	28.0328	26.1378		6.48242	4.58405	5.25986	2.1547		5.08747	3.95605	3.38255	1.57398		5.79218	4.42995	4.62305	1.70648		1	1	1	1	1		1	1	1	1	1		1	1	1	1	1		0	±	0
	lipl-1	28.4185	30.5545	27.3613		7.77185	5.87347	6.54929	3.44413		7.60912	6.47771	5.90421	4.09564		7.0157	5.65347	5.84657	2.93		1	1	1	1	1		1	1	1	1	1		1	1	1	1	1		0	±	0
	lipl-3	28.9414	32.2446	29.517		8.37153	6.60911	7.18021	3.97939		9.42861	8.39168	7.93114	5.84422		9.09539	7.56633	7.79051	4.71392		1	1	1	1	1		1	1	1	1	1		1	1	1	1	1		0	±	0
	atgl-1	25.2523	26.6286	25.214		4.68245	2.92003	3.49113	0.290305		3.81268	2.77575	2.31521	0.228291		4.79244	3.26338	3.48755	0.410966		1	1	1	1	1		1	1	1	1	1		1	1	1	1	1		0	±	0
	acs-2	26.1771	27.9015	25.9268		5.53042	3.63204	4.30786	1.2027		4.95608	3.82466	3.25117	1.4426		5.58124	4.21901	4.41211	1.49554		1	1	1	1	1		1	1	1	1	1		1	1	1	1	1		0	±	0
	acs-5	25.0163	26.4525	23.812		4.36956	2.47118	3.147	0.0418393		3.50713	2.37571	1.80221	-0.00635529		3.46639	2.10416	2.29726	-0.619311		1	1	1	1	1		1	1	1	1	1		1	1	1	1	1		0	±	0
	acs-22	24.9981	26.5704	24.1247		4.35142	2.45304	3.12886	0.023701		3.62505	2.49363	1.92013	0.111562		3.77913	2.41691	2.61001	-0.306564		1	1	1	1	1		1	1	1	1	1		1	1	1	1	1		0	±	0
	acox-1.4	26.8024	27.7659	25.5228		6.15565	4.25728	4.93309	1.82793		4.82052	3.6891	3.1156	1.30703		5.17724	3.81501	4.00811	1.09154		1	1	1	1	1		1	1	1	1	1		1	1	1	1	1		0	±	0
	cpt-3	26.7587	29.8226	27.737		6.11202	4.21365	4.88946	1.7843		6.87719	5.74577	5.17228	3.36371		7.39142	6.02919	6.22229	3.30572		1	1	1	1	1		1	1	1	1	1		1	1	1	1	1		0	±	0
	cpt-4	26.0525	21.3514	24.1093		5.40576	3.50738	4.1832	1.07804		-1.59395	-2.72537	-3.29886	-5.10743		3.76368	2.40145	2.59455	-0.322015		1	1	1	1	1		1	1	1	1	1		1	1	1	1	1		0	±	0
	acdh-1	18.6829	21.3559	18.0313		-1.9638	-3.86218	-3.18636	-6.29152		-1.58945	-2.72087	-3.29436	-5.10293		-2.3143	-3.67653	-3.48343	-6.4		1	1	1	1	1		1	1	1	1	1		1	1	1	1	1		0	±	0
	sbp-1	27.7801	26.5718	25.3514		7.13336	5.23498	5.9108	2.80564		3.62644	2.49502	1.92152	0.112956		5.0058	3.64357	3.83667	0.920103		1	1	1	1	1		1	1	1	1	1		1	1	1	1	1		0	±	0
	hlh-30	26.6528	21.3478	22.4		6.00605	4.10768	4.78349	1.67834		-1.59756	-2.72898	-3.30247	-5.11104		2.05446	0.692235	0.885335	-2.03123		1	1	1	1	1		1	1	1	1	1		1	1	1	1	1		0	±	0
	daf-12	28.399	29.1495	27.4187		7.75234	5.85397	6.52978	3.42462		6.20414	5.07272	4.49922	2.69065		7.07313	5.7109	5.904	2.98743		1	1	1	1	1		1	1	1	1	1		1	1	1	1	1		0	±	0
	nhr-49	23.8538	25.462	23.2217		3.20709	1.30871	1.98453	-1.12063		2.51661	1.38519	0.811696	-0.996873		2.87615	1.51392	1.70702	-1.20955		1	1	1	1	1		1	1	1	1	1		1	1	1	1	1		0	±	0
	nhr-76	27.4276	26.4361	25.9313		6.78092	4.88255	5.55836	2.4532		3.49075	2.35933	1.78583	-0.0227343		5.58577	4.22355	4.41665	1.50008		1	1	1	1	1		1	1	1	1	1		1	1	1	1	1		0	±	0
	nhr-80	26.4942	26.9753	25.3861		5.84753	3.94915	4.62497	1.51981		4.02993	2.89851	2.32501	0.516443		5.04048	3.67825	3.87135	0.954786		1	1	1	1	1		1	1	1	1	1		1	1	1	1	1		0	±	0
	ser-6	31.7705	30.1677	29.4496		11.1238	9.22538	9.90119	6.79604		7.22236	6.09094	5.51745	3.70888		9.104	7.74177	7.93487	5.0183		1	1	1	1	1		1	1	1	1	1		1	1	1	1	1		0	±	0
	mod-1	30.0875	31.0384	29.2635		9.44079	7.54242	8.21823	5.11307		8.09306	6.96164	6.38815	4.57958		8.91795	7.55572	7.74882	4.83225		1	1	1	1	1		1	1	1	1	1		1	1	1	1	1		0	±	0
	daf-15	23.3176	24.7523	23.0928		2.74776	0.985338	1.55644	-1.64438		1.93637	0.899433	0.438893	-1.64802		2.67125	1.14219	1.36636	-1.71022		1	1	1	1	1		1	1	1	1	1		1	1	1	1	1		0	±	0
	1et-363	24.744	25.4239	24.3746		4.17414	2.41172	2.98282	-0.218005		2.60798	1.57104	1.1105	-0.976412		3.95305	2.42399	2.64816	-0.428431		1	1	1	1	1		1	1	1	1	1		1	1	1	1	1		0	±	0
LPTOA	tba-1	21.3441	23.7846	22.1288		0	-0.99842	-2.03391	-3.55549		0	-1.90583	-2.16309	-3.79076		0	-1.0953	-2.01437	-3.70889
		21.1174	24.2981	21.8858		0	-0.789952	-2.01148	-3.76436		0	-1.6681	-2.27603	-4.21282		0	-0.986729	-2.11554	-3.84003
			23.1159								0	-1.55901	-2.10744	-3.6033
	cdc-42	22.3426	25.6904	23.2241		0.99842	0	-1.03548	-2.55707		1.90583	0	-0.257257	-1.88493		1.0953	0	-0.919074	-2.61359
		21.9074	25.9662	22.8726		0.789952	0	-1.22153	-2.97441		1.6681	0	-0.607928	-2.54472		0.986729	0	-1.12881	-2.8533
			24.6749								1.55901	0	-0.548435	-2.04429
	eif-3.C	23.378	25.9477	24.1431		2.03391	1.03548	0	-1.52159		2.16309	0.257257	0	-1.62767		2.01437	0.919074	0	-1.69452
		23.1289	26.5742	24.0014		2.01148	1.22153	0	-1.75288		2.27603	0.607928	0	-1.93679		2.11554	1.12881	0	-1.72449
			25.2234								2.10744	0.548435	0	-1.49586
	pmp-3	24.8996	27.5753	25.8376		3.55549	2.55707	1.52159	0		3.79076	1.88493	1.62767	0		3.70889	2.61359	1.69452	0
		24.8818	28.511	25.7259		3.76436	2.97441	1.75288	0		4.21282	2.54472	1.93679	0		3.84003	2.8533	1.72449	0
			26.7192								3.6033	2.04429	1.49586	0
	pod-2	20.8551	23.0885	21.7731		-0.489073	-1.48749	-2.52298	-4.04456		-0.696037	-2.60187	-2.85912	-4.4868		-0.355615	-1.45092	-2.36999	-4.06451		4.69197	2.51444	8.23368	2.74721	4.54683		1.5576	2.66426	2.13983	1.88766	2.06234		2.95238	2.45369	5.30416	2.27375	3.246		1.71592	±	0.269809
	fasn-1	24.366	25.1613	25.1575		3.0219	2.02348	0.987998	-0.533588		1.3767	-0.529131	-0.786388	-2.41406		3.02875	1.93345	1.01438	-0.680142		2.35503	1.26207	4.13271	1.3789	2.28217		3.62887	6.20715	4.98534	4.39785	4.8048		1.76656	1.46816	3.17375	1.3605	1.94224		1.58964	±	0.328598
	elo-2	21.853	27.6089	23.2237		0.50883	-0.48959	-1.52508	-3.04666		3.82429	1.91846	1.6612	0.0335299		1.09499	-0.000312805	-0.919387	-2.61391		3.68254	1.97348	6.46229	2.15617	3.56862		0.187324	0.320415	0.257345	0.227019	0.248026		1.83103	1.52174	3.28956	1.41015	2.01312		0.958475	±	0.954633
	fat-3	20.2359	23.7078	21.4128		-1.10826	-2.10668	-3.14216	-4.66375		-0.0767415	-1.98257	-2.23983	-3.8675		-0.715925	-1.81123	-2.7303	-4.42482		9.57364	5.13054	16.8003	5.60549	9.27749		5.05473	8.64607	6.94419	6.12586	6.69271		5.82483	4.84093	10.4647	4.48594	6.4041		2.89881	±	0.137701
	fat-5	23.6509	26.8692	24.335		2.30677	1.30835	0.272863	-1.24872		3.08462	1.17879	0.921536	-0.706139		2.20626	1.11096	0.191882	-1.50264		2.57815	1.38164	4.52425	1.50954	2.49839		0.726324	1.24237	0.997823	0.880236	0.961688		1.9954	1.65835	3.58488	1.53674	2.19385		0.91429	±	0.352134
	fat-7	21.8718	25.2371	22.7344		0.527683	-0.470737	-1.50622	-3.02781		1.45251	-0.453319	-0.710576	-2.33825		0.605649	-0.489651	-1.40872	-3.10324		2.73727	1.46691	4.80349	1.60271	2.6526		0.766942	1.31185	1.05362	0.929462	1.01547		1.39934	1.16297	2.51402	1.07769	1.53851		0.795371	±	0.327493
	lbp-1	23.0367	26.5365	24.3087		1.69255	0.694128	-0.341357	-1.86294		2.75188	0.846052	0.588794	-1.03888		2.17994	1.08464	0.165566	-1.52895		1.3	0.696672	2.28129	0.761164	1.25978		1.06856	1.82776	1.46799	1.29499	1.41482		0.930088	0.772983	1.67097	0.716299	1.02258		0.301467	±	0.111889
	lbp-8	29.7473	32.3282	31.0888		8.4032	7.40478	6.3693	4.84771		8.54366	6.63783	6.38057	4.7529		8.96009	7.86479	6.94572	5.2512		0.0765806	0.0410398	0.134387	0.0448389	0.0742116		0.0881972	0.150861	0.121165	0.106887	0.116777		0.0341423	0.0283752	0.0613389	0.0262943	0.0375377		-3.71453	±	0.38852
	dgat-2	28.6417	29.9763	28.7976		7.29757	6.29915	5.26366	3.74207		6.8604	5.3014	4.75296	3.2571		6.66881	5.57351	4.65444	2.95992		0.568352	0.304581	0.99737	0.332777	0.55077		0.292613	0.393559	0.386782	0.311409	0.346091		0.544637	0.452641	0.978478	0.419447	0.598801		-1.00418	±	0.20087
	lipl-1	21.7959	25.5354	22.6307		0.451789	-0.546631	-1.58212	-3.1037		1.75082	-0.155005	-0.412262	-2.03994		0.501935	-0.593365	-1.51244	-3.20696		159.793	85.6333	280.411	93.5606	154.849		58.0128	99.2304	79.6979	70.306	76.8118		91.3774	75.9425	164.166	70.3734	100.465		6.79062	±	0.240575
	lipl-3	24.9663	28.2829	25.3507		3.84884	3.05889	1.83736	0.0844816		3.98474	2.31664	1.70871	-0.228081		3.46483	2.4781	1.34929	-0.375202		22.9861	11.7145	40.5843	14.8759	22.5402		43.5281	67.4171	74.6686	67.2892	63.2257		49.5416	34.0183	86.896	34.039	51.1237		5.51191	±	0.370388
	atgl-1	24.762	28.0388	25.6684		3.64454	2.85459	1.63306	-0.119817		3.74067	2.07256	1.46464	-0.472153		3.78261	2.79588	1.66707	-0.0574176		2.05325	1.0464	3.62521	1.3288	2.01341		1.05118	1.62809	1.80321	1.625	1.52687		2.01368	1.38271	3.53199	1.38356	2.07799		0.905164	±	0.115309
	acs-2	25.0704	26.7693	25.9828		3.72628	2.72786	1.69237	0.170787		2.98473	1.0789	0.821646	-0.806028		3.85405	2.75875	1.83968	0.145161		3.49221	1.87149	6.12829	2.04473	3.38418		3.92134	6.70742	5.38714	4.7523	5.19205		3.31081	2.75157	5.94809	2.54979	3.64006		2.02577	±	0.155737
	acs-5	24.5237	25.8978	25.1305		3.17954	2.18112	1.14563	-0.375952		2.11322	0.207396	-0.0498619	-1.67754		3.00176	1.90646	0.98739	-0.707129		2.28156	1.22269	4.00378	1.33588	2.21098		2.62789	4.49498	3.61019	3.18475	3.47945		1.37996	1.14686	2.47919	1.06276	1.51719		1.26456	±	0.282646
	acs-22	24.9698	27.7367	25.6168		3.62571	2.62729	1.59181	0.0702235		3.95216	2.04633	1.78908	0.161402		3.48801	2.39271	1.47364	-0.220878		1.65371	0.886228	2.90201	0.968267	1.60255		0.797128	1.36348	1.09509	0.966044	1.05544		1.22359	1.01691	2.19826	0.942337	1.34527		0.416214	±	0.142638
	acox-1.4	27.6002	28.6987	26.5834		6.25602	5.2576	4.22212	2.70053		4.91417	3.00834	2.75108	1.12341		4.45466	3.35936	2.44029	0.745772		0.932793	0.499887	1.63691	0.546162	0.903938		0.937148	1.60298	1.28745	1.13574	1.24083		1.65013	1.3714	2.96457	1.27083	1.81423		0.400174	±	0.237219
	cpt-3	27.642	30.9664	30.8529		6.5246	5.73464	4.51312	2.76024		7.85047	6.29146	5.74303	4.24717		8.72412	7.62882	6.70975	5.01523		0.751282	0.348445	1.29805	0.508411	0.726547		0.509348	0.685065	0.673267	0.542066	0.602437		0.397024	0.329962	0.713282	0.305765	0.436508		-0.764893	±	0.175264
	cpt-4	20.1215	28.1821	27.4851		-0.995949	-1.7859	-3.00743	-4.76031		4.39755	2.49172	2.23446	0.606785		5.35632	4.26102	3.34195	1.64743		84.5484	39.2136	146.081	57.216	81.7647		0.0157174	0.0268845	0.0215925	0.019048	0.0208106		0.331564	0.275558	0.595677	0.255351	0.364538		4.77523	±	2.85845
	acdh-1	20.1911	23.3023	20.8147		-1.15305	-2.15147	-3.18695	-4.70854		-0.482258	-2.38809	-2.64534	-4.27302		-1.31408	-2.40938	-3.32845	-5.02297		0.570083	0.305509	1.00041	0.333791	0.552447		0.464197	0.794005	0.637713	0.562563	0.614619		0.499923	0.415479	0.898145	0.385011	0.549639		-0.805319	±	0.0429097
	sbp-1	28.0148	28.664	28.0431		6.67068	5.67226	4.63677	3.11518		4.8794	2.97357	2.71631	1.08864		5.91436	4.81906	3.89999	2.20547		1.3781	0.738528	2.41835	0.806895	1.33547		0.419586	0.717698	0.576427	0.508499	0.555552		0.532717	0.442734	0.957062	0.410267	0.585695		-0.276534	±	0.334495
	hlh-30	24.8582	21.9792	25.217		3.51406	2.51564	1.48016	-0.0414289		-1.80533	-3.71116	-3.96841	-5.59609		3.08828	1.99298	1.07391	-0.620612		5.62554	3.01475	9.87196	3.29383	5.45152		1.1549	1.97545	1.5866	1.39963	1.52915		0.488417	0.405916	0.877474	0.37615	0.536989		1.32532	±	0.78935
	daf-12	26.9959	28.7789	26.8705		5.65178	4.65336	3.61788	2.09629		5.66294	4.10393	3.5555	2.05964		4.74173	3.64643	2.72736	1.03284		4.28875	2.29836	7.5261	2.51112	4.15608		1.45518	1.95719	1.92348	1.54865	1.72113		5.03293	4.1828	9.04201	3.87607	5.53345		1.92735	±	0.413962
	nhr-49	23.4694	26.7118	24.436		2.12523	1.12681	0.0913296	-1.43026		2.92725	1.02142	0.764165	-0.863509		2.30728	1.21198	0.292905	-1.40161		2.11676	1.13438	3.71458	1.23939	2.05128		0.752289	1.28678	1.03349	0.911704	0.996068		1.48336	1.2328	2.66497	1.1424	1.63088		0.641	±	0.251047
	nhr-76	26.8774	28.3626	25.245		5.76001	4.97006	3.74854	1.99565		5.24668	3.68767	3.13924	1.64338		3.11625	2.02095	1.10187	-0.592647		2.0292	0.941141	3.506	1.37321	1.96239		0.296082	0.398226	0.391368	0.315101	0.350195		5.53863	4.60308	9.95053	4.26552	6.08944		1.48577	±	0.97802
	nhr-80	25.1494	28.2742	25.8316		3.80523	2.80681	1.77132	0.249738		4.48965	2.58382	2.32656	0.698887		3.7028	2.6075	1.68843	-0.00609144		4.11902	2.2074	7.22825	2.41174	3.9916		0.727127	1.24374	0.998926	0.881209	0.962752		2.52745	2.10053	4.54074	1.94649	2.7788		1.3661	±	0.502629
	ser-6	29.1134	32.2958	29.6212		7.76925	6.77083	5.73534	4.21376		9.17986	7.62086	7.07242	5.57656		7.49244	6.39714	5.47806	3.78354		10.2284	5.48142	17.9492	5.98885	9.91197		0.257474	0.346298	0.340334	0.274013	0.30453		3.05583	2.53966	5.49001	2.35342	3.35973		2.17805	±	1.21227
	mod-1	29.8565	32.9691	30.0182		8.51235	7.51393	6.47844	4.95686		9.85316	8.29415	7.74571	6.24986		7.88948	6.79418	5.87511	4.18059		1.90322	1.01994	3.33986	1.11436	1.84435		0.295229	0.397078	0.39024	0.314193	0.349185		2.03986	1.6953	3.66475	1.57098	2.24273		0.56438	±	0.695066
	daf-15	23.9834	27.2267	24.7389		2.86595	2.076	0.854474	-0.898408		2.92857	1.26047	0.652538	-1.28425		2.85307	1.86634	0.737534	-0.986955		0.921341	0.469546	1.62672	0.596264	0.903467		0.50271	0.778607	0.862356	0.77713	0.730201		0.88159	0.605353	1.54631	0.605723	0.909744		-0.238197	±	0.0849955
	1et-363	24.2787	27.1085	25.1515		3.16125	2.3713	1.14978	-0.603106		2.81037	1.14227	0.534341	-1.40245		3.26568	2.27895	1.15014	-0.574352		2.01794	1.02841	3.56287	1.30595	1.97879		0.869108	1.34609	1.49088	1.34354	1.2624		1.61034	1.10576	2.82455	1.10644	1.66177		0.708693	±	0.154103
OP50 + HK_LPTOA	tba-1	20.0692	21.2588	21.2844		0	-1.46352	-1.90663	-4.22351		0	-1.84565	-2.16577	-4.13054		0	-0.916819	-1.51881	-3.82577
		20.1733	21.8423	20.4549		0	-1.319	-1.73758	-4.30319		0	-1.92893	-2.16179	-4.39581		0	-0.908943	-1.45635	-4.10715
	cdc-42	21.5327	23.1044	22.2012		1.46352	0	-0.443104	-2.75999		1.84565	0	-0.320124	-2.2849		0.916819	0	-0.601991	-2.90895
		21.4923	23.7712	21.3638		1.319	0	-0.418582	-2.98419		1.92893	0	-0.232866	-2.46688		0.908943	0	-0.547408	-3.19821
	eif-3.C	21.9758	23.4245	22.8032		1.90663	0.443104	0	-2.31688		2.16577	0.320124	0	-1.96477		1.51881	0.601991	0	-2.30696
		21.9109	24.0041	21.9112		1.73758	0.418582	0	-2.56561		2.16179	0.232866	0	-2.23401		1.45635	0.547408	0	-2.6508
	pmp-3	24.2927	25.3893	25.1101		4.22351	2.75999	2.31688	0		4.13054	2.2849	1.96477	0		3.82577	2.90895	2.30696	0
		24.4765	26.2381	24.562		4.30319	2.98419	2.56561	0		4.39581	2.46688	2.23401	0		4.10715	3.19821	2.6508	0
	pod-2	21.5634	22.3789	22.4334		1.49423	0.0307102	-0.412394	-2.72928		1.12016	-0.725492	-1.04562	-3.01039		1.14907	0.232246	-0.369745	-2.67671		1.18664	0.877842	1.90654	1.10395	1.26874		0.44231	0.725658	0.608778	0.678392	0.613784		1.04044	0.764077	1.32582	0.868906	0.999811		-0.0577224	±	0.25174
	fasn-1	24.8272	26.6727	25.1677		4.75806	3.29453	2.85143	0.534545		5.4139	3.56825	3.24813	1.28336		3.88332	2.9665	2.36451	0.0575485		0.706905	0.522947	1.13576	0.657646	0.755814		0.22103	0.362625	0.304218	0.339005	0.306719		0.976962	0.717457	1.24492	0.81589	0.938807		-0.583995	±	0.403477
	elo-2	22.0505	24.8613	23.8418		1.98131	0.517781	0.0746765	-2.24221		3.60251	1.75686	1.43673	-0.528037		2.55748	1.64066	1.03867	-1.26829		1.32705	0.981713	2.13213	1.23458	1.41887		0.218452	0.358394	0.300668	0.33505	0.303141		0.664417	0.487932	0.846653	0.554875	0.638469		-0.345884	±	0.524939
	fat-3	22.2674	25.3307	23.312		2.19821	0.734688	0.291584	-2.0253		4.07191	2.22626	1.90614	-0.0586338		2.02769	1.11087	0.508881	-1.79808		0.967676	0.715857	1.55473	0.900245	1.03463		0.28499	0.467557	0.392249	0.437103	0.395474		0.869706	0.63869	1.10825	0.726317	0.83574		-0.404916	±	0.343465
	fat-5	23.9214	26.0137	24.9164		3.85223	2.38871	1.9456	-0.37128		4.75499	2.90934	2.58921	0.624444		3.63208	2.71526	2.11327	-0.193687		0.883234	0.65339	1.41906	0.821688	0.944343		0.228192	0.374373	0.314074	0.349989	0.316657		0.742701	0.545421	0.946408	0.620252	0.713696		-0.603332	±	0.385992
	fat-7	21.9105	24.9422	22.7918		1.84131	0.377781	-0.0653235	-2.38221		3.68348	1.83784	1.51771	-0.44706		1.50746	0.590641	-0.01135	-2.31831		1.10123	0.814657	1.76931	1.02449	1.17742		0.16337	0.268026	0.224856	0.250568	0.226705		0.748949	0.550009	0.954369	0.625469	0.719699		-0.498297	±	0.575124
	lbp-1	22.9897	26.3277	23.7115		2.92053	1.457	1.0139	-1.30298		5.06892	3.22327	2.90314	0.938372		2.42719	1.51037	0.908375	-1.39859		0.554987	0.410563	0.891678	0.516314	0.593386		0.214438	0.351808	0.295143	0.328893	0.297571		0.783602	0.575458	0.998527	0.65441	0.752999		-0.867791	±	0.327937
	lbp-8	25.9466	28.5417	26.7278		5.87749	4.41396	3.97086	1.65398		7.28292	5.43727	5.11714	3.15237		5.4434	4.52658	3.92459	1.61763		0.440996	0.326236	0.708533	0.410266	0.471508		0.211337	0.346722	0.290876	0.324138	0.293268		0.390771	0.286973	0.497951	0.326344	0.37551		-1.39557	±	0.161516
	dgat-2	26.1231	28.2179	27.228		6.05397	4.59045	4.14734	1.83046		6.95913	5.11348	4.79336	2.82859		5.94366	5.02685	4.42485	2.11789		1.34579	0.995571	2.16223	1.25201	1.4389		0.273258	0.44831	0.376102	0.419109	0.379195		0.900322	0.661174	1.14726	0.751886	0.865161		-0.160979	±	0.457708
	lipl-1	25.3842	27.541	27.3297		5.31503	3.85151	3.4084	1.09152		6.2822	4.43655	4.11642	2.15165		6.04532	5.1285	4.52651	2.21955		5.49004	4.06136	8.82064	5.10747	5.86988		2.50868	4.11575	3.45284	3.84768	3.48124		1.95936	1.43891	2.49677	1.63632	1.88284		1.90483	±	0.387074
	lipl-3	28.9699	31.0133	28.617		8.79662	7.47762	7.05904	4.49343		9.17106	7.24213	7.00927	4.77525		8.16212	7.25318	6.70577	4.05497		0.744794	0.547714	1.08762	0.70026	0.770097		1.19545	2.21844	1.89457	2.09794	1.8516		1.9096	1.24242	2.12099	1.57893	1.71299		0.530965	±	0.330254
	atgl-1	24.6883	26.5424	24.9352		4.51498	3.19598	2.77739	0.211784		4.70015	2.77123	2.53836	0.304349		4.48032	3.57138	3.02397	0.373167		1.12309	0.825908	1.64004	1.05594	1.16124		0.54056	1.00314	0.856689	0.948646	0.837258		1.24153	0.807764	1.37896	1.02655	1.1137		0.0529738	±	0.121073
	acs-2	27.4944	28.5464	28.2168		7.42528	5.96176	5.51865	3.20177		7.28767	5.44202	5.12189	3.15712		6.93248	6.01566	5.41367	3.10671		0.268899	0.198924	0.432031	0.250162	0.287504		0.198665	0.325932	0.273435	0.304703	0.275684		0.391953	0.287841	0.499458	0.327332	0.376646		-1.67448	±	0.115173
	acs-5	24.608	26.499	24.9313		4.53883	3.07531	2.6322	0.315317		5.24026	3.39461	3.07449	1.10972		3.64695	2.73013	2.12814	-0.178824		0.889292	0.657871	1.42879	0.827323	0.95082		0.300798	0.493492	0.414007	0.461348	0.417411		0.882361	0.647984	1.12437	0.736886	0.847901		-0.436919	±	0.303273
	acs-22	24.2287	26.4312	24.9755		4.1595	2.69597	2.25287	-0.064017		5.17243	3.32678	3.00666	1.04189		3.69112	2.7743	2.17231	-0.134651		1.14229	0.845028	1.83527	1.06269	1.22132		0.342129	0.5613	0.470893	0.52474	0.474765		1.06291	0.780573	1.35444	0.887665	1.0214		-0.142693	±	0.341363
	acox-1.4	25.6416	27.2354	26.688		5.57244	4.10892	3.66581	1.34893		5.97668	4.13103	3.81091	1.84614		5.40364	4.48682	3.88483	1.57787		1.49818	1.10831	2.40707	1.39378	1.60184		0.448703	0.736146	0.617577	0.688198	0.622656		0.854768	0.627721	1.08921	0.713842	0.821386		0.0218964	±	0.330352
	cpt-3	29.3109	31.6447	31.821		9.24173	7.7782	7.3351	5.01821		10.386	8.54032	8.22019	6.25542		10.5366	9.6198	9.01781	6.71085		0.114252	0.0845205	0.183565	0.106291	0.122157		0.0878524	0.144131	0.120917	0.134743	0.121911		0.113032	0.0830078	0.144034	0.0943963	0.108618		-3.08851	±	0.0457364
	cpt-4	28.4602	28.3805	28.531		8.39109	6.92757	6.48446	4.16758		7.12173	5.27608	4.95595	2.99118		7.24661	6.3298	5.7278	3.42084		0.126277	0.0934159	0.202885	0.117478	0.135014		0.00237859	0.00390234	0.0032738	0.00364816	0.00330072		0.0894403	0.0656827	0.113972	0.0746942	0.0859473		-3.74171	±	1.37714
	acdh-1	18.6693	21.4344	19.2298		-1.39985	-2.86337	-3.30647	-5.62336		0.17569	-1.66996	-1.99008	-3.95485		-2.0546	-2.97142	-3.57341	-5.88037		0.676444	0.500413	1.08682	0.629308	0.723246		0.294198	0.482664	0.404923	0.451226	0.408253		0.835263	0.613396	1.06436	0.697553	0.802642		-0.63327	±	0.247539
	sbp-1	27.6306	27.915	28.5238		7.56144	6.09792	5.65482	3.33793		6.65626	4.81061	4.49049	2.52572		7.23945	6.32264	5.72064	3.41368		0.743247	0.549831	1.19415	0.691455	0.79467		0.122443	0.200881	0.168525	0.187796	0.169911		0.21262	0.156143	0.270937	0.177565	0.204316		-1.35981	±	0.572965
	hlh-30	25.9577	26.3235	26.8637		5.88859	4.42506	3.98196	1.66507		5.06477	3.21913	2.899	0.93423		5.57934	4.66252	4.06053	1.75356		1.08483	0.802524	1.74296	1.00923	1.15989		0.00987274	0.0161973	0.0135885	0.0151423	0.0137002		0.0868776	0.0638008	0.110706	0.0725541	0.0834847		-1.2549	±	1.518
	daf-12	27.5227	28.6175	28.297		7.45355	5.99003	5.54692	3.23004		7.35873	5.51308	5.19296	3.22818		7.01265	6.09583	5.49384	3.18688		1.23011	0.91	1.97638	1.14439	1.31522		0.449193	0.73695	0.618251	0.688948	0.623335		1.04282	0.765818	1.32884	0.870887	1.00209		-0.0288289	±	0.257008
	nhr-49	23.0911	24.7578	24.0191		3.02199	1.55846	1.11536	-1.20152		3.49901	1.65336	1.33323	-0.631537		2.73474	1.81792	1.21593	-1.09103		1.1369	0.841042	1.82661	1.05768	1.21556		0.506138	0.830375	0.696629	0.776288	0.702357		1.10299	0.810006	1.40551	0.921137	1.05991		-0.0107039	±	0.194149
	nhr-76	26.8377	28.2338	27.6011		6.76857	5.30505	4.86194	2.54506		6.97501	5.12937	4.80924	2.84447		6.31679	5.39997	4.79798	2.49102		1.0086	0.74613	1.62048	0.938316	1.07838		0.0893576	0.146601	0.122988	0.137052	0.124		0.602479	0.442446	0.767726	0.503148	0.57895		-0.752008	±	0.757302
	nhr-80	26.2115	27.4951	26.7392		6.14235	4.67883	4.23573	1.91884		6.23636	4.39072	4.07059	2.10582		5.45481	4.53799	3.936	1.62904		0.815172	0.60304	1.30971	0.758368	0.871572		0.216669	0.355468	0.298214	0.332315	0.300667		0.750372	0.551055	0.956183	0.626658	0.721067		-0.664055	±	0.3861
	ser-6	31.5488	34.178	31.9855		11.4796	10.0161	9.57301	7.25613		12.9193	11.0736	10.7535	8.78872		10.7011	9.7843	9.18231	6.87535		0.781389	0.578048	1.25543	0.726939	0.835451		0.0192779	0.0316275	0.0265334	0.0295675	0.0267516		0.330537	0.242738	0.421196	0.276041	0.317628		-1.34638	±	1.20706
	mod-1	30.6803	33.6261	31.2434		10.6111	9.14761	8.70451	6.38762		12.3674	10.5217	10.2016	8.23684		9.95902	9.0422	8.44021	6.13325		0.444315	0.328691	0.713865	0.413354	0.475056		0.0516773	0.0847822	0.0711266	0.07926	0.0717115		0.485968	0.356883	0.619259	0.405846	0.466989		-1.56525	±	0.739079
	daf-15	23.3695	25.0038	23.036		3.19616	1.87716	1.45858	-1.10703		3.16155	1.23262	0.999756	-1.23426		2.58113	1.67219	1.12478	-1.52602		0.732854	0.538933	1.07019	0.689034	0.757752		0.427744	0.79378	0.677897	0.750662	0.662521		1.06446	0.692556	1.18229	0.880135	0.954859		-0.336955	±	0.125739
	1et-363	24.2991	25.435	23.8757		4.12577	2.80677	2.38818	-0.177425		3.5927	1.66378	1.43091	-0.803104		3.42088	2.51193	1.96453	-0.686276		1.0341	0.760464	1.51009	0.972264	1.06923		0.505323	0.937745	0.800844	0.886807	0.78268		1.4461	0.94086	1.60618	1.19569	1.29721		0.0699842	±	0.17338
OP50 + HK_OP50	tba-1	19.3825	21.2817	20.5613		0	-1.52677	-1.66259	-4.19656		0	-1.50698	-2.04785	-3.78526		0	-1.00797	-1.40935	-3.79022
		19.3703	22.0769	20.1407		0	-1.66675	-1.63968	-4.5191		0	-1.33959	-2.05676	-4.07733		0	-0.963505	-1.50396	-3.91091
	cdc-42	20.9092	22.7887	21.5693		1.52677	0	-0.135817	-2.66979		1.50698	0	-0.540875	-2.27828		1.00797	0	-0.401384	-2.78225
		21.037	23.4165	21.1042		1.66675	0	0.0270665	-2.85235		1.33959	0	-0.717174	-2.73774		0.963505	0	-0.540453	-2.9474
	eif-3.C	21.0451	23.3296	21.9706		1.66259	0.135817	0	-2.53397		2.04785	0.540875	0	-1.73741		1.40935	0.401384	0	-2.38086
		21.01	24.1336	21.6446		1.63968	-0.0270665	0	-2.87941		2.05676	0.717174	0	-2.02056		1.50396	0.540453	0	-2.40695
	pmp-3	23.579	25.067	24.3515		4.19656	2.66979	2.53397	0		3.78526	2.27828	1.73741	0		3.79022	2.78225	2.38086	0
		23.8894	26.1542	24.0516		4.5191	2.85235	2.87941	0		4.07733	2.73774	2.02056	0		3.91091	2.9474	2.40695	0
	pod-2	20.8724	21.9316	21.5678		1.48993	-0.0368392	-0.172656	-2.70663		0.649879	-0.857099	-1.39797	-3.13538		1.00647	-0.0014979	-0.402882	-2.78375		1.19019	0.919922	1.61464	1.08675	1.20288		0.612766	0.794968	0.777194	0.739787	0.731179		1.14853	0.898464	1.35662	0.935826	1.08486		0.00906832	±	0.178678
	fasn-1	23.9707	25.8056	24.7504		4.58822	3.06145	2.92563	0.391662		4.5238	3.01683	2.47595	0.738548		4.18911	3.18114	2.77975	0.39889		0.795219	0.614643	1.07882	0.726112	0.803699		0.409635	0.531438	0.519556	0.494549	0.488795		0.790363	0.618277	0.933556	0.643988	0.746546		-0.557073	±	0.182508
	elo-2	21.4635	24.2132	22.4187		2.08106	0.554283	0.418467	-2.1155		2.93142	1.42444	0.883566	-0.853839		1.85742	0.849453	0.448069	-1.9328		1.2384	0.957186	1.68005	1.13078	1.2516		0.347835	0.451262	0.441172	0.419939	0.415052		1.07939	0.844376	1.27495	0.879488	1.01955		-0.159393	±	0.399277
	fat-3	21.4837	24.5376	22.3216		2.10126	0.574484	0.438667	-2.0953		3.2558	1.74882	1.20795	-0.529456		1.76029	0.752319	0.350935	-2.02993		1.03494	0.799931	1.40404	0.945004	1.04598		0.501768	0.650965	0.63641	0.60578	0.598731		1.04681	0.81889	1.23647	0.852943	0.988779		-0.187988	±	0.208895
	fat-5	23.0034	25.4978	23.9477		3.62092	2.09415	1.95833	-0.575641		4.21602	2.70904	2.16817	0.430764		3.38643	2.37846	1.97707	-0.40379		1.03683	0.801392	1.4066	0.946729	1.04789		0.331547	0.43013	0.420513	0.400274	0.395616		0.880571	0.688844	1.04011	0.717489	0.831753		-0.398933	±	0.346157
	fat-7	21.2021	23.4708	21.5669		1.81963	0.292854	0.157037	-2.37693		2.18901	0.682031	0.141156	-1.59625		1.00558	-0.00238736	-0.403771	-2.78464		1.1179	0.864053	1.51658	1.02075	1.12982		0.460314	0.597185	0.583834	0.555734	0.549267		1.06055	0.829639	1.2527	0.864139	1.00176		-0.162273	±	0.262778
	lbp-1	22.153	25.0918	22.975		2.77058	1.24381	1.10799	-1.42598		3.81008	2.3031	1.76223	0.0248229		2.41372	1.40575	1.00437	-1.3765		0.615776	0.475947	0.835381	0.562263	0.622342		0.513155	0.665738	0.650853	0.619528	0.612318		0.790949	0.618736	0.934249	0.644466	0.7471		-0.59818	±	0.0751323
	lbp-8	25.0325	27.7096	25.6745		5.65007	4.1233	3.98748	1.45351		6.42782	4.92084	4.37997	2.64256		5.11318	4.10521	3.70382	1.32296		0.51629	0.399052	0.700415	0.471423	0.521795		0.382284	0.495953	0.484864	0.461528	0.456157		0.491281	0.384314	0.580288	0.400296	0.464045		-1.05689	±	0.049764
	dgat-2	25.1184	27.508	26.4949		5.73589	4.20912	4.0733	1.53933		6.22626	4.71928	4.17841	2.441		5.93357	4.9256	4.52422	2.14335		1.67775	1.29677	2.27609	1.53195	1.69564		0.454139	0.589174	0.576002	0.548279	0.541899		0.906646	0.709242	1.07091	0.738735	0.856382		0.0444737	±	0.390421
	lipl-1	25.8401	29.4529	26.4873		6.45768	4.93091	4.79509	2.26112		8.17112	6.66415	6.12327	4.38587		5.92602	4.91806	4.51667	2.13581		2.48658	1.92194	3.37338	2.27049	2.5131		0.677363	0.878771	0.859124	0.817774	0.808258		2.12826	1.66488	2.51385	1.73411	2.01027		0.829614	±	0.408704
	lipl-3	28.3314	32.0946	28.226		8.96118	7.29443	7.32149	4.44208		10.0177	8.67811	7.96093	5.94037		8.08527	7.12177	6.58132	4.17436		0.664507	0.621871	0.906714	0.725632	0.729681		0.664765	0.819929	0.979559	0.935528	0.849945		2.01408	1.3609	2.31208	1.45352	1.78515		0.165546	±	0.325494
	atgl-1	24.0425	26.3414	24.7078		4.67219	3.00544	3.03251	0.153093		4.26449	2.92491	2.20773	0.187167		4.56708	3.60357	3.06312	0.656165		1.00714	0.942516	1.37423	1.09978	1.10592		0.731123	0.901777	1.07734	1.02891	0.934789		1.16907	0.789939	1.34205	0.843699	1.03619		0.0365125	±	0.0576456
	acs-2	26.178	27.4767	27.3291		6.79552	5.26874	5.13293	2.59896		6.19498	4.688	4.14713	2.40972		6.76783	5.75986	5.35848	2.97761		0.416072	0.321591	0.564456	0.379914	0.420508		0.423696	0.549679	0.537389	0.511524	0.505572		0.439339	0.343682	0.518937	0.357974	0.414983		-1.16159	±	0.0750683
	acs-5	23.5432	25.5642	24.251		4.16072	2.63395	2.49813	-0.0358365		4.2825	2.77552	2.23465	0.49724		3.68973	2.68176	2.28038	-0.100484		1.15575	0.89331	1.56793	1.05532	1.16808		0.584239	0.757958	0.741011	0.705347	0.697139		0.856577	0.670074	1.01177	0.697939	0.809089		-0.165798	±	0.180665
	acs-22	23.3722	25.6086	24.2996		3.98972	2.46294	2.32713	-0.206842		4.3269	2.81992	2.27904	0.541639		3.73835	2.73038	2.329	-0.0518646		1.28494	0.993161	1.74319	1.17328	1.29864		0.614783	0.797584	0.779751	0.742222	0.733585		1.02867	0.804699	1.21504	0.838162	0.971644		0.00186066	±	0.194219
	acox-1.4	24.8629	26.5533	25.6621		5.4804	3.95363	3.81781	1.28384		5.27159	3.76462	3.22374	1.48634		5.10077	4.0928	3.69142	1.31055		1.59688	1.23426	2.16637	1.4581	1.6139		0.731496	0.949001	0.927783	0.883129	0.872852		1.05444	0.824855	1.24548	0.859156	0.995981		0.215259	±	0.220057
	cpt-3	27.943	31.9441	28.8014		8.56052	7.03375	6.89793	4.36396		10.6623	9.15533	8.61445	6.87705		8.24007	7.2321	6.83071	4.44985		0.183201	0.1416	0.248536	0.16728	0.185154		0.0725382	0.0941069	0.0920029	0.0875748	0.0865557		0.555305	0.434398	0.655912	0.452462	0.524519		-1.91371	±	0.615137
	cpt-4	29.0846	27.6145	28.7108		9.70212	8.17535	8.03953	5.50556		6.33272	4.82574	4.28487	2.54746		8.14952	7.14155	6.74017	4.3593		0.0508938	0.039337	0.0690442	0.046471	0.0514365		0.00410994	0.005332	0.00521278	0.00496189	0.00490415		0.0478335	0.0374187	0.0564998	0.0389748	0.0451817		-4.88509	±	0.898464
	acdh-1	17.7299	20.5606	18.499		-1.65252	-3.1793	-3.31511	-5.84908		-0.721107	-2.22808	-2.76896	-4.50636		-2.06227	-3.07024	-3.47162	-5.85249		0.805928	0.62292	1.09335	0.735891	0.814522		0.547776	0.710653	0.694764	0.661325	0.65363		0.839713	0.656882	0.991847	0.684198	0.79316		-0.407803	±	0.0816908
	sbp-1	27.0209	27.7039	27.9269		7.63841	6.11164	5.97582	3.44185		6.4221	4.91512	4.37425	2.63684		7.36559	6.35762	5.95624	3.57537		0.704634	0.544628	0.955929	0.643399	0.712147		0.14402	0.186843	0.182665	0.173874	0.17185		0.19482	0.152402	0.230117	0.158739	0.184019		-1.49003	±	0.545282
	hlh-30	25.2988	25.8219	26.0619		5.9163	4.38953	4.25371	1.71974		4.54019	3.03321	2.49234	0.754934		5.50063	4.49266	4.09128	1.71041		1.06419	0.822537	1.44371	0.971709	1.07554		0.0142021	0.018425	0.0180131	0.0171461	0.0169466		0.091749	0.0717725	0.108372	0.0747571	0.0866625		-1.34722	±	1.42206
	daf-12	26.7712	27.6886	27.3481		7.38869	5.86192	5.7261	3.19213		6.40689	4.89992	4.35904	2.62164		6.78679	5.77882	5.37744	2.99657		1.28668	0.994502	1.74555	1.17486	1.3004		0.868887	1.12724	1.10204	1.049	1.03679		1.21954	0.954013	1.44049	0.993685	1.15193		0.217902	±	0.0770965
	nhr-49	22.5195	24.476	23.161		3.13702	1.61025	1.47443	-1.05954		3.19421	1.68724	1.14636	-0.591043		2.59967	1.5917	1.19031	-1.19055		1.04977	0.81139	1.42415	0.958541	1.06096		0.625203	0.811102	0.792968	0.754802	0.746019		1.21124	0.947518	1.43069	0.986919	1.14409		-0.0237232	±	0.155228
	nhr-76	25.8709	27.7152	26.8256		6.48844	4.96167	4.82585	2.29188		6.43344	4.92646	4.38559	2.64818		6.26428	5.25631	4.85493	2.47406		1.22474	0.946632	1.66153	1.11831	1.2378		0.130065	0.168739	0.164967	0.157027	0.1552		0.624813	0.488772	0.738013	0.509097	0.590174		-0.59715	±	0.715665
	nhr-80	25.575	26.6578	26.2269		6.19257	4.6658	4.52998	1.99601		5.37608	3.86911	3.32823	1.59082		5.66563	4.65767	4.25628	1.87542		0.787284	0.60851	1.06806	0.718867	0.795679		0.393339	0.510295	0.498886	0.474875	0.469349		0.648352	0.507186	0.765817	0.528277	0.612408		-0.676199	±	0.179496
	ser-6	30.3228	31.8907	31.124		10.9403	9.41352	9.2777	6.74373		10.6089	9.10194	8.56107	6.82366		10.5627	9.55474	9.15335	6.77249		1.13561	0.877737	1.5406	1.03692	1.14772		0.0956192	0.124051	0.121277	0.11544	0.114097		0.36382	0.284606	0.429735	0.296441	0.34365		-0.901973	±	0.785253
	mod-1	29.8002	32.6981	30.2762		10.4177	8.89093	8.75511	6.22114		11.4164	9.90941	9.36853	7.63113		9.7149	8.70693	8.30555	5.92468		0.508067	0.392697	0.689261	0.463915	0.513485		0.0999034	0.129609	0.126711	0.120613	0.119209		0.575566	0.450248	0.679844	0.468971	0.543657		-1.35064	±	0.584938
	daf-15	22.6828	24.9839	22.9688		3.31253	1.64578	1.67285	-1.20657		2.90702	1.56743	0.850256	-1.17031		2.82809	1.86458	1.32413	-1.08282		0.676063	0.632685	0.922482	0.73825	0.74237		0.510275	0.62938	0.751913	0.718114	0.652421		0.896989	0.606092	1.02971	0.64734	0.795032		-0.454149	±	0.0682703
	1et-363	23.5823	25.3493	23.6314		4.21203	2.54527	2.57234	-0.30707		3.27246	1.93287	1.2157	-0.804865		3.49073	2.52722	1.98677	-0.420185		0.974081	0.911581	1.32912	1.06368	1.06962		0.630914	0.778177	0.929679	0.88789	0.806665		1.37776	0.930944	1.58161	0.994301	1.22115		0.0461109	±	0.144026
* Standard error
